# Supplementary material for: Transcriptomic Analysis of the Underground Renewal Buds during Dormancy Transition and Release in ‘Hangbaishao’ Peony (Paeonia lactiflora)
Source: PLoS One. 2015 Mar 19;10(3):e0119118. doi: 10.1371/journal.pone.0119118 (PMC4366336; doi:10.1371/journal.pone.0119118)
Supplement: S1 Table — (XLSX) [file pone.0119118.s003.xlsx]

## Sheet: sheet 1
S1 Table. Pathway annotation of unigenes from ‘Hangbaishao’ transcriptome libraries.
Pathway	Pathway ID	Number	Percent
Metabolic pathways	ko01100	1660	0.3236
Biosynthesis of secondary metabolites	ko01110	859	0.1675
Microbial metabolism in diverse environments	ko01120	400	0.078
Spliceosome	ko03040	321	0.0626
Ribosome	ko03010	307	0.0599
Protein processing in endoplasmic reticulum	ko04141	274	0.0534
RNA transport	ko03013	237	0.0462
Starch and sucrose metabolism	ko00500	224	0.0437
Plant-pathogen interaction	ko04626	190	0.037
Cell cycle	ko04110	180	0.0351
Purine metabolism	ko00230	169	0.0329
Pyrimidine metabolism	ko00240	160	0.0312
Ubiquitin mediated proteolysis	ko04120	149	0.0291
Plant hormone signal transduction	ko04075	148	0.0289
Systemic lupus erythematosus	ko05322	144	0.0281
Phenylpropanoid biosynthesis	ko00940	138	0.0269
Endocytosis	ko04144	132	0.0257
Cell cycle - yeast	ko04111	131	0.0255
Oocyte meiosis	ko04114	131	0.0255
Influenza A	ko05164	129	0.0252
Glycolysis / Gluconeogenesis	ko00010	126	0.0246
Ribosome biogenesis in eukaryotes	ko03008	125	0.0244
mRNA surveillance pathway	ko03015	121	0.0236
Tuberculosis	ko05152	121	0.0236
Antigen processing and presentation	ko04612	118	0.023
MAPK signaling pathway	ko04010	115	0.0224
Glutathione metabolism	ko00480	113	0.022
Amino sugar and nucleotide sugar metabolism	ko00520	113	0.022
Toxoplasmosis	ko05145	111	0.0216
Pyruvate metabolism	ko00620	104	0.0203
Phagosome	ko04145	103	0.0201
Measles	ko05162	101	0.0197
Oxidative phosphorylation	ko00190	100	0.0195
Pathways in cancer	ko05200	100	0.0195
RNA degradation	ko03018	99	0.0193
Alzheimer's disease	ko05010	99	0.0193
Carbon fixation in photosynthetic organisms	ko00710	97	0.0189
Huntington's disease	ko05016	94	0.0183
PPAR signaling pathway	ko03320	89	0.0174
Neurotrophin signaling pathway	ko04722	83	0.0162
Methane metabolism	ko00680	78	0.0152
Drug metabolism - cytochrome P450	ko00982	77	0.015
Meiosis - yeast	ko04113	76	0.0148
Insulin signaling pathway	ko04910	76	0.0148
Progesterone-mediated oocyte maturation	ko04914	76	0.0148
Metabolism of xenobiotics by cytochrome P450	ko00980	75	0.0146
Wnt signaling pathway	ko04310	73	0.0142
Cyanoamino acid metabolism	ko00460	71	0.0138
Lysosome	ko04142	70	0.0136
Inositol phosphate metabolism	ko00562	69	0.0135
Cysteine and methionine metabolism	ko00270	68	0.0133
Peroxisome	ko04146	68	0.0133
Regulation of actin cytoskeleton	ko04810	68	0.0133
Citrate cycle (TCA cycle)	ko00020	67	0.0131
Vibrio cholerae infection	ko05110	67	0.0131
Pentose phosphate pathway	ko00030	65	0.0127
Terpenoid backbone biosynthesis	ko00900	63	0.0123
Aminoacyl-tRNA biosynthesis	ko00970	62	0.0121
Nucleotide excision repair	ko03420	62	0.0121
Phosphatidylinositol signaling system	ko04070	61	0.0119
Pertussis	ko05133	61	0.0119
Glycerophospholipid metabolism	ko00564	60	0.0117
Fatty acid metabolism	ko00071	59	0.0115
Phenylalanine metabolism	ko00360	59	0.0115
Fc gamma R-mediated phagocytosis	ko04666	58	0.0113
Axon guidance	ko04360	57	0.0111
Glutamatergic synapse	ko04724	57	0.0111
Phenylalanine, tyrosine and tryptophan biosynthesis	ko00400	56	0.0109
Propanoate metabolism	ko00640	56	0.0109
Parkinson's disease	ko05012	56	0.0109
alpha-Linolenic acid metabolism	ko00592	55	0.0107
Pathogenic Escherichia coli infection	ko05130	54	0.0105
Valine, leucine and isoleucine degradation	ko00280	53	0.0103
Bile secretion	ko04976	53	0.0103
Basal transcription factors	ko03022	52	0.0101
Long-term potentiation	ko04720	52	0.0101
Stilbenoid, diarylheptanoid and gingerol biosynthesis	ko00945	51	0.0099
DNA replication	ko03030	51	0.0099
Base excision repair	ko03410	51	0.0099
Homologous recombination	ko03440	51	0.0099
SNARE interactions in vesicular transport	ko04130	51	0.0099
GnRH signaling pathway	ko04912	51	0.0099
Polycyclic aromatic hydrocarbon degradation	ko00624	50	0.0097
ABC transporters	ko02010	49	0.0096
Ascorbate and aldarate metabolism	ko00053	48	0.0094
Arginine and proline metabolism	ko00330	48	0.0094
Tyrosine metabolism	ko00350	48	0.0094
Protein export	ko03060	48	0.0094
Calcium signaling pathway	ko04020	48	0.0094
Focal adhesion	ko04510	48	0.0094
Fructose and mannose metabolism	ko00051	46	0.009
Porphyrin and chlorophyll metabolism	ko00860	46	0.009
Proteasome	ko03050	46	0.009
Glyoxylate and dicarboxylate metabolism	ko00630	45	0.0088
TGF-beta signaling pathway	ko04350	45	0.0088
Gap junction	ko04540	45	0.0088
Biosynthesis of unsaturated fatty acids	ko01040	44	0.0086
Adherens junction	ko04520	44	0.0086
NOD-like receptor signaling pathway	ko04621	44	0.0086
Carbon fixation pathways in prokaryotes	ko00720	43	0.0084
Tight junction	ko04530	43	0.0084
B cell receptor signaling pathway	ko04662	43	0.0084
Shigellosis	ko05131	43	0.0084
Pentose and glucuronate interconversions	ko00040	42	0.0082
Galactose metabolism	ko00052	42	0.0082
Melanogenesis	ko04916	42	0.0082
Fatty acid biosynthesis	ko00061	41	0.008
Limonene and pinene degradation	ko00903	41	0.008
Chagas disease (American trypanosomiasis)	ko05142	41	0.008
Hepatitis C	ko05160	41	0.008
Glycine, serine and threonine metabolism	ko00260	40	0.0078
mTOR signaling pathway	ko04150	40	0.0078
Apoptosis	ko04210	40	0.0078
Alanine, aspartate and glutamate metabolism	ko00250	39	0.0076
Aminobenzoate degradation	ko00627	39	0.0076
Lysine degradation	ko00310	38	0.0074
T cell receptor signaling pathway	ko04660	38	0.0074
Valine, leucine and isoleucine biosynthesis	ko00290	37	0.0072
N-Glycan biosynthesis	ko00510	37	0.0072
VEGF signaling pathway	ko04370	37	0.0072
Steroid biosynthesis	ko00100	36	0.007
Toll-like receptor signaling pathway	ko04620	36	0.007
Circadian rhythm - plant	ko04712	36	0.007
Various types of N-glycan biosynthesis	ko00513	35	0.0068
Phototransduction - fly	ko04745	35	0.0068
Bisphenol degradation	ko00363	34	0.0066
Tryptophan metabolism	ko00380	34	0.0066
Carotenoid biosynthesis	ko00906	34	0.0066
Vascular smooth muscle contraction	ko04270	34	0.0066
Natural killer cell mediated cytotoxicity	ko04650	34	0.0066
Photosynthesis	ko00195	32	0.0062
beta-Alanine metabolism	ko00410	32	0.0062
Type II diabetes mellitus	ko04930	32	0.0062
Bacterial invasion of epithelial cells	ko05100	32	0.0062
Viral myocarditis	ko05416	32	0.0062
Tropane, piperidine and pyridine alkaloid biosynthesis	ko00960	31	0.006
Amyotrophic lateral sclerosis (ALS)	ko05014	31	0.006
Butanoate metabolism	ko00650	30	0.0058
Glycerolipid metabolism	ko00561	29	0.0057
Ether lipid metabolism	ko00565	29	0.0057
Chloroalkane and chloroalkene degradation	ko00625	29	0.0057
Pantothenate and CoA biosynthesis	ko00770	29	0.0057
Leishmaniasis	ko05140	29	0.0057
Renal cell carcinoma	ko05211	29	0.0057
Histidine metabolism	ko00340	28	0.0055
Folate biosynthesis	ko00790	28	0.0055
Chemokine signaling pathway	ko04062	28	0.0055
Cytosolic DNA-sensing pathway	ko04623	28	0.0055
Sulfur metabolism	ko00920	27	0.0053
Linoleic acid metabolism	ko00591	26	0.0051
Mismatch repair	ko03430	26	0.0051
ErbB signaling pathway	ko04012	26	0.0051
One carbon pool by folate	ko00670	25	0.0049
p53 signaling pathway	ko04115	25	0.0049
Notch signaling pathway	ko04330	25	0.0049
Circadian rhythm - mammal	ko04710	25	0.0049
Selenocompound metabolism	ko00450	24	0.0047
Nitrogen metabolism	ko00910	24	0.0047
Leukocyte transendothelial migration	ko04670	24	0.0047
Retinol metabolism	ko00830	23	0.0045
Flavonoid biosynthesis	ko00941	23	0.0045
Epithelial cell signaling in Helicobacter pylori infection	ko05120	23	0.0045
Pancreatic secretion	ko04972	22	0.0043
Ubiquinone and other terpenoid-quinone biosynthesis	ko00130	21	0.0041
Naphthalene degradation	ko00626	21	0.0041
Non-homologous end-joining	ko03450	20	0.0039
Regulation of autophagy	ko04140	20	0.0039
Fc epsilon RI signaling pathway	ko04664	20	0.0039
Monoterpenoid biosynthesis	ko00902	19	0.0037
Two-component system	ko02020	19	0.0037
Osteoclast differentiation	ko04380	19	0.0037
Phototransduction	ko04744	19	0.0037
Adipocytokine signaling pathway	ko04920	19	0.0037
Hypertrophic cardiomyopathy (HCM)	ko05410	19	0.0037
Glycosaminoglycan degradation	ko00531	18	0.0035
Sphingolipid metabolism	ko00600	18	0.0035
Olfactory transduction	ko04740	18	0.0035
Vasopressin-regulated water reabsorption	ko04962	18	0.0035
Salivary secretion	ko04970	18	0.0035
Gastric acid secretion	ko04971	18	0.0035
Rheumatoid arthritis	ko05323	18	0.0035
Bacterial secretion system	ko03070	17	0.0033
Long-term depression	ko04730	17	0.0033
Endocrine and other factor-regulated calcium reabsorption	ko04961	17	0.0033
Prion diseases	ko05020	17	0.0033
Acute myeloid leukemia	ko05221	17	0.0033
Arrhythmogenic right ventricular cardiomyopathy (ARVC)	ko05412	17	0.0033
Photosynthesis - antenna proteins	ko00196	16	0.0031
Taurine and hypotaurine metabolism	ko00430	16	0.0031
Sulfur relay system	ko04122	16	0.0031
Tetracycline biosynthesis	ko00253	15	0.0029
Glycosylphosphatidylinositol(GPI)-anchor biosynthesis	ko00563	15	0.0029
Diterpenoid biosynthesis	ko00904	15	0.0029
Sesquiterpenoid biosynthesis	ko00909	15	0.0029
Lysine biosynthesis	ko00300	14	0.0027
Benzoate degradation	ko00362	14	0.0027
Cell cycle - Caulobacter	ko04112	14	0.0027
Collecting duct acid secretion	ko04966	14	0.0027
Flavone and flavonol biosynthesis	ko00944	13	0.0025
Cholinergic synapse	ko04725	13	0.0025
Other glycan degradation	ko00511	12	0.0023
MAPK signaling pathway - fly	ko04013	12	0.0023
Dorso-ventral axis formation	ko04320	12	0.0023
Hedgehog signaling pathway	ko04340	12	0.0023
Type I diabetes mellitus	ko04940	12	0.0023
Streptomycin biosynthesis	ko00521	11	0.0021
Arachidonic acid metabolism	ko00590	11	0.0021
Drug metabolism - other enzymes	ko00983	11	0.0021
Aldosterone-regulated sodium reabsorption	ko04960	11	0.0021
MAPK signaling pathway - yeast	ko04011	10	0.0019
Cardiac muscle contraction	ko04260	10	0.0019
RIG-I-like receptor signaling pathway	ko04622	10	0.0019
Circadian rhythm - fly	ko04711	10	0.0019
Protein digestion and absorption	ko04974	10	0.0019
Amoebiasis	ko05146	10	0.0019
Peptidoglycan biosynthesis	ko00550	9	0.0018
Synthesis and degradation of ketone bodies	ko00072	8	0.0016
Riboflavin metabolism	ko00740	8	0.0016
Phosphonate and phosphinate metabolism	ko00440	7	0.0014
Other types of O-glycan biosynthesis	ko00514	7	0.0014
Proximal tubule bicarbonate reclamation	ko04964	7	0.0014
Carbohydrate digestion and absorption	ko04973	7	0.0014
Chlorocyclohexane and chlorobenzene degradation	ko00361	6	0.0012
C5-Branched dibasic acid metabolism	ko00660	6	0.0012
Thiamine metabolism	ko00730	6	0.0012
Nicotinate and nicotinamide metabolism	ko00760	6	0.0012
Lipoic acid metabolism	ko00785	6	0.0012
Zeatin biosynthesis	ko00908	6	0.0012
Glucosinolate biosynthesis	ko00966	6	0.0012
Jak-STAT signaling pathway	ko04630	6	0.0012
Vitamin B6 metabolism	ko00750	5	0.001
Biotin metabolism	ko00780	5	0.001
Indole alkaloid biosynthesis	ko00901	5	0.001
Glycosphingolipid biosynthesis - globo series	ko00603	4	0.0008
D-Glutamine and D-glutamate metabolism	ko00471	3	0.0006
Lipopolysaccharide biosynthesis	ko00540	3	0.0006
Styrene degradation	ko00643	3	0.0006
Renin-angiotensin system	ko04614	3	0.0006
Fat digestion and absorption	ko04975	3	0.0006
Mineral absorption	ko04978	3	0.0006
Fatty acid elongation in mitochondria	ko00062	2	0.0004
Fluorobenzoate degradation	ko00364	2	0.0004
Glycosphingolipid biosynthesis - ganglio series	ko00604	2	0.0004
Toluene degradation	ko00623	2	0.0004
Caprolactam degradation	ko00930	2	0.0004
Steroid hormone biosynthesis	ko00140	1	0.0002
Caffeine metabolism	ko00232	1	0.0002
Polyketide sugar unit biosynthesis	ko00523	1	0.0002
Anthocyanin biosynthesis	ko00942	1	0.0002
Taste transduction	ko04742	1	0.0002
African trypanosomiasis	ko05143	1	0.0002
