# Supplementary material for: Transcriptomic Analysis of the Underground Renewal Buds during Dormancy Transition and Release in ‘Hangbaishao’ Peony (Paeonia lactiflora)
Source: PLoS One. 2015 Mar 19;10(3):e0119118. doi: 10.1371/journal.pone.0119118 (PMC4366336; doi:10.1371/journal.pone.0119118)
Supplement: S2 Table — (XLSX) [file pone.0119118.s004.xlsx]

## Sheet: Sheet 1
S2 Table (Sheet 1). KEGG pathway annotation of DEGs during five adjacent dormant phases.
Tre. 1-VS-Tre. 2
Gene ID	Tre. 1 (FPKM)	Tre. 2 (FPKM)	Tre. 2 / Tre. 1 (Log2Ratio)	start	stop	KEGG pathway
Unigene008380	3.50971	263.371	6.2296	1	2115	ko00363 Bisphenol degradation; ko00624 Polycyclic aromatic hydrocarbon degradation; ko00627 Aminobenzoate degradation; ko00903 Limonene and pinene degradation; ko00945 Stilbenoid, diarylheptanoid and gingerol biosynthesis; ko01100 Metabolic pathways; ko01110 Biosynthesis of secondary metabolites; ko01120 Microbial metabolism in diverse environments; ;
Unigene031393	0.886783	40.8334	5.52502	1	716	ko04141 Protein processing in endoplasmic reticulum; ;
Unigene034669	0.672581	28.8508	5.42276	1	613	ko00363 Bisphenol degradation; ko00624 Polycyclic aromatic hydrocarbon degradation; ko00627 Aminobenzoate degradation; ko00903 Limonene and pinene degradation; ko00945 Stilbenoid, diarylheptanoid and gingerol biosynthesis; ko01100 Metabolic pathways; ko01110 Biosynthesis of secondary metabolites; ko01120 Microbial metabolism in diverse environments; ;
Unigene023948	0.75935	32.2398	5.40793	1	1001	ko00480 Glutathione metabolism; ko00980 Metabolism of xenobiotics by cytochrome P450; ko00982 Drug metabolism - cytochrome P450; ;
Unigene000457	0.0993378	3.59693	5.17828	1	5151	ko00460 Cyanoamino acid metabolism; ko00500 Starch and sucrose metabolism; ko00940 Phenylpropanoid biosynthesis; ko01110 Biosynthesis of secondary metabolites; ;
Unigene032925	2.40129	75.8568	4.9814	1	667	ko00480 Glutathione metabolism; ko00980 Metabolism of xenobiotics by cytochrome P450; ko00982 Drug metabolism - cytochrome P450; ;
Unigene010008	0.574596	18.016	4.97059	1	1949	ko04360 Axon guidance; ;
Unigene021393	1.77729	53.7334	4.91807	1	1122	ko00480 Glutathione metabolism; ko00980 Metabolism of xenobiotics by cytochrome P450; ko00982 Drug metabolism - cytochrome P450; ;
Unigene015008	0.269991	7.78969	4.85058	1	1522	ko00500 Starch and sucrose metabolism; ko01100 Metabolic pathways; ;
Unigene000434	0.0969927	2.66913	4.78235	1	5238	ko00460 Cyanoamino acid metabolism; ko00500 Starch and sucrose metabolism; ko00940 Phenylpropanoid biosynthesis; ko01110 Biosynthesis of secondary metabolites; ;
Unigene033416	5.21792	123.407	4.5638	1	651	ko03040 Spliceosome; ko04010 MAPK signaling pathway; ko04141 Protein processing in endoplasmic reticulum; ko04144 Endocytosis; ko04612 Antigen processing and presentation; ko05145 Toxoplasmosis; ko05162 Measles; ko05164 Influenza A; ;
Unigene036065	4.09125	79.6606	4.28325	1	571	ko04141 Protein processing in endoplasmic reticulum; ;
Unigene049967	85.0927	1248.52	3.87504	1	257	ko00480 Glutathione metabolism; ko00980 Metabolism of xenobiotics by cytochrome P450; ko00982 Drug metabolism - cytochrome P450; ;
Unigene017200	11.4532	158.943	3.79469	1	1368	ko00052 Galactose metabolism; ko00520 Amino sugar and nucleotide sugar metabolism; ko01100 Metabolic pathways; ;
Unigene043466	26.6661	369.614	3.79294	1	390	ko00480 Glutathione metabolism; ko00980 Metabolism of xenobiotics by cytochrome P450; ko00982 Drug metabolism - cytochrome P450; ;
Unigene037282	6.22565	85.884	3.78609	1	538	ko03320 PPAR signaling pathway; ;
Unigene003118	4.50742	61.787	3.77693	1	3051	ko03040 Spliceosome; ko04010 MAPK signaling pathway; ko04141 Protein processing in endoplasmic reticulum; ko04144 Endocytosis; ko04612 Antigen processing and presentation; ko05145 Toxoplasmosis; ko05162 Measles; ko05164 Influenza A; ;
Unigene025128	9.71971	115.913	3.57599	1	951	ko04141 Protein processing in endoplasmic reticulum; ;
Unigene028872	443.403	39.2087	-3.49937	1	806	ko04626 Plant-pathogen interaction; ;
Unigene007930	26.3768	1.86708	-3.82042	1	2164	ko00040 Pentose and glucuronate interconversions; ;
Unigene008417	39.7583	2.5178	-3.98102	1	2112	ko04075 Plant hormone signal transduction; ;
Unigene016010	175.285	8.96481	-4.28929	1	1452	ko00010 Glycolysis / Gluconeogenesis; ko00071 Fatty acid metabolism; ko00350 Tyrosine metabolism; ko00625 Chloroalkane and chloroalkene degradation; ko00626 Naphthalene degradation; ko00680 Methane metabolism; ko00830 Retinol metabolism; ko00980 Metabolism of xenobiotics by cytochrome P450; ko00982 Drug metabolism - cytochrome P450; ko01100 Metabolic pathways; ko01110 Biosynthesis of secondary me…
Unigene024344	105.084	4.88119	-4.42816	1	985	ko00230 Purine metabolism; ko01100 Metabolic pathways; ;
Unigene025451	161.343	6.03794	-4.73993	1	937	ko00480 Glutathione metabolism; ko00980 Metabolism of xenobiotics by cytochrome P450; ko00982 Drug metabolism - cytochrome P450; ;
Unigene016230	40.0178	1.40279	-4.83428	1	1437	ko03030 DNA replication; ko04110 Cell cycle; ko04111 Cell cycle - yeast; ko04113 Meiosis - yeast; ;
Unigene003895	40.1831	1.36202	-4.88276	1	2838	ko00900 Terpenoid backbone biosynthesis; ko01100 Metabolic pathways; ko01110 Biosynthesis of secondary metabolites; ;
Unigene004853	5.60266	0.170478	-5.03845	1	2631	ko02010 ABC transporters; ko04976 Bile secretion; ;
Unigene044767	74.9823	2.22887	-5.07216	1	363	ko03030 DNA replication; ko04110 Cell cycle; ko04111 Cell cycle - yeast; ko04113 Meiosis - yeast; ;
Unigene030347	38.7233	1.10948	-5.12525	1	752	ko03030 DNA replication; ko04110 Cell cycle; ko04111 Cell cycle - yeast; ko04113 Meiosis - yeast; ;
Unigene019348	26.5145	0.685538	-5.2734	1	1233	ko00900 Terpenoid backbone biosynthesis; ko01100 Metabolic pathways; ko01110 Biosynthesis of secondary metabolites; ;
Unigene030455	13.6553	0.25618	-5.73616	1	748	ko04020 Calcium signaling pathway; ko04070 Phosphatidylinositol signaling system; ko04114 Oocyte meiosis; ko04270 Vascular smooth muscle contraction; ko04626 Plant-pathogen interaction; ko04720 Long-term potentiation; ko04722 Neurotrophin signaling pathway; ko04740 Olfactory transduction; ko04744 Phototransduction; ko04745 Phototransduction - fly; ko04910 Insulin signaling pathway; ko04912 GnRH s…
Unigene009217	3.09031	0.0465699	-6.05221	1	2026	ko00380 Tryptophan metabolism; ;
Unigene015923	6.30116	0.0683433	-6.52667	1	1458	ko00100 Steroid biosynthesis; ko01100 Metabolic pathways; ko01110 Biosynthesis of secondary metabolites; ;
Unigene036508	18.8786	0.184722	-6.67525	1	559	ko00240 Pyrimidine metabolism; ko01100 Metabolic pathways; ;
Unigene008356	8.29896	0.0450179	-7.52629	1	2118	ko00909 Sesquiterpenoid biosynthesis; ko01100 Metabolic pathways; ko01110 Biosynthesis of secondary metabolites; ;
Unigene032321	42.0766	0.196068	-7.74552	1	685	ko00480 Glutathione metabolism; ko00980 Metabolism of xenobiotics by cytochrome P450; ko00982 Drug metabolism - cytochrome P450; ;

## Sheet: Sheet 2
S2 Table (Sheet 2). KEGG pathway annotation of DEGs during five adjacent dormant phases.
Tre. 2-VS-Tre. 3
Gene ID	Tre. 2 (FPKM)	Tre. 3 (FPKM)	Tre. 3 / Tre. 2 (Log2Ratio)	start	stop	KEGG pathway
Unigene023828	0.285197	9.52879	5.06226	1	1007	ko00592 alpha-Linolenic acid metabolism; ko01100 Metabolic pathways; ;

## Sheet: Sheet 3
S2 Table (Sheet 3). KEGG pathway annotation of DEGs during five adjacent dormant phases.
Tre. 3-VS-Tre. 5
Gene ID	Tre. 3 (FPKM)	Tre. 5 (FPKM)	Tre. 5 / Tre. 3 (Log2Ratio)	start	stop	KEGG pathway
Unigene014117	0.0327332	5.90593	7.49526	1	1593	ko03013 RNA transport; ;
Unigene022328	2.06701	259.701	6.97316	1	1076	ko00480 Glutathione metabolism; ko00980 Metabolism of xenobiotics by cytochrome P450; ko00982 Drug metabolism - cytochrome P450; ;
Unigene023894	0.0870888	8.09952	6.53921	1	1004	ko00100 Steroid biosynthesis; ko01100 Metabolic pathways; ko01110 Biosynthesis of secondary metabolites; ;
Unigene015075	0.0370916	2.56136	6.10968	1	1516	ko03040 Spliceosome; ko04010 MAPK signaling pathway; ko04141 Protein processing in endoplasmic reticulum; ko04144 Endocytosis; ko04612 Antigen processing and presentation; ko05145 Toxoplasmosis; ko05162 Measles; ko05164 Influenza A; ;
Unigene020834	0.439321	25.3428	5.85016	1	1152	ko00460 Cyanoamino acid metabolism; ko00500 Starch and sucrose metabolism; ko00940 Phenylpropanoid biosynthesis; ko01110 Biosynthesis of secondary metabolites; ;
Unigene024258	3.83446	197.165	5.68423	1	989	ko00363 Bisphenol degradation; ko00624 Polycyclic aromatic hydrocarbon degradation; ko00627 Aminobenzoate degradation; ko00903 Limonene and pinene degradation; ko00945 Stilbenoid, diarylheptanoid and gingerol biosynthesis; ko01100 Metabolic pathways; ko01110 Biosynthesis of secondary metabolites; ko01120 Microbial metabolism in diverse environments; ;
Unigene032779	0.255303	12.1134	5.56825	1	671	ko03010 Ribosome; ;
Unigene008113	0.493436	19.0298	5.26925	1	2147	ko00040 Pentose and glucuronate interconversions; ko00500 Starch and sucrose metabolism; ko01100 Metabolic pathways; ;
Unigene010458	0.929474	27.8281	4.90399	1	1902	ko00363 Bisphenol degradation; ko00624 Polycyclic aromatic hydrocarbon degradation; ko00627 Aminobenzoate degradation; ko00903 Limonene and pinene degradation; ko00945 Stilbenoid, diarylheptanoid and gingerol biosynthesis; ko01100 Metabolic pathways; ko01110 Biosynthesis of secondary metabolites; ko01120 Microbial metabolism in diverse environments; ;
Unigene005376	0.494924	13.7329	4.79429	1	2533	ko00100 Steroid biosynthesis; ko01100 Metabolic pathways; ko01110 Biosynthesis of secondary metabolites; ;
Unigene025510	4.23588	107.246	4.66212	1	934	ko00944 Flavone and flavonol biosynthesis; ;
Unigene019440	0.809013	17.7168	4.45281	1	1229	ko00360 Phenylalanine metabolism; ko00680 Methane metabolism; ko00940 Phenylpropanoid biosynthesis; ko01100 Metabolic pathways; ko01110 Biosynthesis of secondary metabolites; ;
Unigene018074	1.89151	38.1621	4.33453	1	1313	ko00910 Nitrogen metabolism; ;
Unigene004819	0.824579	15.8121	4.26122	1	2639	ko00100 Steroid biosynthesis; ko01100 Metabolic pathways; ko01110 Biosynthesis of secondary metabolites; ;
Unigene017667	1.2287	20.0527	4.02858	1	1337	ko00360 Phenylalanine metabolism; ko00680 Methane metabolism; ko00940 Phenylpropanoid biosynthesis; ko01100 Metabolic pathways; ko01110 Biosynthesis of secondary metabolites; ;
Unigene017626	2.51286	40.6021	4.01415	1	1340	ko00360 Phenylalanine metabolism; ko00680 Methane metabolism; ko00940 Phenylpropanoid biosynthesis; ko01100 Metabolic pathways; ko01110 Biosynthesis of secondary metabolites; ;
Unigene016641	5.49857	76.6831	3.80178	1	1408	ko00520 Amino sugar and nucleotide sugar metabolism; ;
Unigene016965	7.431	103.389	3.79838	1	1386	; ko00361 Chlorocyclohexane and chlorobenzene degradation; ko00624 Polycyclic aromatic hydrocarbon degradation; ko00640 Propanoate metabolism; ko01120 Microbial metabolism in diverse environments; ;

## Sheet: Sheet 4
S2 Table (Sheet 4). KEGG pathway annotation of DEGs during five adjacent dormant phases.
Tre. 5-VS-Tre. 6
Gene ID	Tre. 5 (FPKM)	Tre. 6 (FPKM)	Tre. 6 / Tre. 5 (Log2Ratio)	start	stop	KEGG pathway
Unigene010171	0.355239	50.3538	7.14716	1	1933	ko00460 Cyanoamino acid metabolism; ko00500 Starch and sucrose metabolism; ko00940 Phenylpropanoid biosynthesis; ko01110 Biosynthesis of secondary metabolites; ;
Unigene028108	0.683096	23.0514	5.07663	1	832	ko00230 Purine metabolism; ko00240 Pyrimidine metabolism; ko00480 Glutathione metabolism; ko01100 Metabolic pathways; ko04115 p53 signaling pathway; ;
Unigene004439	0.109261	3.61497	5.04814	1	2716	ko04110 Cell cycle; ko04111 Cell cycle - yeast; ko04113 Meiosis - yeast; ;
Unigene036508	0.745717	24.2701	5.02441	1	559	ko00240 Pyrimidine metabolism; ko01100 Metabolic pathways; ;
Unigene003366	2.01154	41.7983	4.37707	1	2977	ko00270 Cysteine and methionine metabolism; ko01100 Metabolic pathways; ;
Unigene033982	28.3171	548.818	4.27658	1	634	ko04141 Protein processing in endoplasmic reticulum; ;
Unigene016230	3.64747	69.3314	4.24854	1	1437	ko03030 DNA replication; ko04110 Cell cycle; ko04111 Cell cycle - yeast; ko04113 Meiosis - yeast; ;
Unigene011118	0.794245	14.2719	4.16745	1	1838	ko00230 Purine metabolism; ko00240 Pyrimidine metabolism; ko00480 Glutathione metabolism; ko01100 Metabolic pathways; ko04115 p53 signaling pathway; ;
Unigene007930	0.79045	12.9347	4.03243	1	2164	ko00040 Pentose and glucuronate interconversions; ;
Unigene030347	3.13413	49.8904	3.99263	1	752	ko03030 DNA replication; ko04110 Cell cycle; ko04111 Cell cycle - yeast; ko04113 Meiosis - yeast; ;
Unigene015797	57.7754	914.997	3.98524	1	1466	ko00010 Glycolysis / Gluconeogenesis; ko00071 Fatty acid metabolism; ko00350 Tyrosine metabolism; ko00625 Chloroalkane and chloroalkene degradation; ko00626 Naphthalene degradation; ko00830 Retinol metabolism; ko00980 Metabolism of xenobiotics by cytochrome P450; ko00982 Drug metabolism - cytochrome P450; ko01100 Metabolic pathways; ko01110 Biosynthesis of secondary metabolites; ko01120 Microbial…
Unigene001283	0.756909	10.9687	3.85713	1	3933	ko04111 Cell cycle - yeast; ;
Unigene036065	7.61037	102.66	3.75377	1	571	ko04141 Protein processing in endoplasmic reticulum; ;
Unigene025128	9.25531	112.082	3.59813	1	951	ko04141 Protein processing in endoplasmic reticulum; ;
Unigene025516	9.66499	115.304	3.57653	1	934	ko04141 Protein processing in endoplasmic reticulum; ;
Unigene006198	28.8767	2.29717	-3.65198	1	2404	ko00460 Cyanoamino acid metabolism; ko00500 Starch and sucrose metabolism; ko00940 Phenylpropanoid biosynthesis; ko01110 Biosynthesis of secondary metabolites; ;
Unigene021670	232.918	15.317	-3.92661	1	1108	ko00480 Glutathione metabolism; ko00980 Metabolism of xenobiotics by cytochrome P450; ko00982 Drug metabolism - cytochrome P450; ;
Unigene005376	13.7329	0.894583	-3.94028	1	2533	ko00100 Steroid biosynthesis; ko01100 Metabolic pathways; ko01110 Biosynthesis of secondary metabolites; ;
Unigene024812	32.1215	1.28412	-4.64469	1	964	ko00363 Bisphenol degradation; ko00624 Polycyclic aromatic hydrocarbon degradation; ko00627 Aminobenzoate degradation; ko00903 Limonene and pinene degradation; ko00945 Stilbenoid, diarylheptanoid and gingerol biosynthesis; ko01100 Metabolic pathways; ko01110 Biosynthesis of secondary metabolites; ko01120 Microbial metabolism in diverse environments; ;
Unigene039214	209.17	3.14091	-6.05735	1	486	ko03320 PPAR signaling pathway; ;
Unigene024258	197.165	2.33323	-6.40093	1	989	ko00363 Bisphenol degradation; ko00624 Polycyclic aromatic hydrocarbon degradation; ko00627 Aminobenzoate degradation; ko00903 Limonene and pinene degradation; ko00945 Stilbenoid, diarylheptanoid and gingerol biosynthesis; ko01100 Metabolic pathways; ko01110 Biosynthesis of secondary metabolites; ko01120 Microbial metabolism in diverse environments; ;
Unigene005692	20.1238	0.170386	-6.88395	1	2480	ko02010 ABC transporters; ko04976 Bile secretion; ;
Unigene001715	16.0436	0.134508	-6.89816	1	3649	ko02010 ABC transporters; ko04976 Bile secretion; ;
Unigene026993	16.2224	0.09004	-7.4932	1	872	ko00901 Indole alkaloid biosynthesis; ko01110 Biosynthesis of secondary metabolites; ;
Unigene034695	59.1607	0.241038	-7.93923	1	612	ko00010 Glycolysis / Gluconeogenesis; ko00710 Carbon fixation in photosynthetic organisms; ko01100 Metabolic pathways; ko01110 Biosynthesis of secondary metabolites; ko01120 Microbial metabolism in diverse environments; ;
Unigene013451	60.6008	0.0405753	-10.5445	1	1646	ko03010 Ribosome; ;

## Sheet: Sheet 5
S2 Table (Sheet 5). KEGG pathway annotation of DEGs during five adjacent dormant phases.
Tre. 6-VS-Tre. 7
Gene ID	Tre. 6 (FPKM)	Tre. 7 (FPKM)	Tre. 7 / Tre. 6 (Log2Ratio)	start	stop	KEGG pathway
Unigene030023	0.186471	40.9242	7.77786	1	763	ko04075 Plant hormone signal transduction; ko04626 Plant-pathogen interaction; ;
Unigene019770	0.0322927	3.95653	6.93688	1	1209	ko00910 Nitrogen metabolism; ;
Unigene031216	4.88552	282.274	5.85244	1	722	ko00591 Linoleic acid metabolism; ko00592 alpha-Linolenic acid metabolism; ko01100 Metabolic pathways; ;
Unigene028242	1.93958	105.525	5.7657	1	827	ko04075 Plant hormone signal transduction; ko04626 Plant-pathogen interaction; ;
Unigene022710	4.87034	241.703	5.63307	1	1058	ko00480 Glutathione metabolism; ko00980 Metabolism of xenobiotics by cytochrome P450; ko00982 Drug metabolism - cytochrome P450; ;
Unigene004681	6.58009	266.522	5.34	1	2666	ko00591 Linoleic acid metabolism; ko00592 alpha-Linolenic acid metabolism; ko01100 Metabolic pathways; ;
Unigene022890	2.77844	103.787	5.22321	1	1050	ko00480 Glutathione metabolism; ko00980 Metabolism of xenobiotics by cytochrome P450; ko00982 Drug metabolism - cytochrome P450; ;
Unigene022466	3.87063	140.419	5.18103	1	1070	ko04141 Protein processing in endoplasmic reticulum; ;
Unigene035748	1.2297	35.2372	4.84072	1	580	ko00480 Glutathione metabolism; ko00980 Metabolism of xenobiotics by cytochrome P450; ko00982 Drug metabolism - cytochrome P450; ;
Unigene023881	2.77739	68.1401	4.6167	1	1005	ko00480 Glutathione metabolism; ko00980 Metabolism of xenobiotics by cytochrome P450; ko00982 Drug metabolism - cytochrome P450; ;
Unigene019404	0.503308	10.3292	4.35915	1	1231	ko00196 Photosynthesis - antenna proteins; ;
Unigene009690	1.26619	23.9109	4.2391	1	1980	ko04110 Cell cycle; ko04111 Cell cycle - yeast; ko04120 Ubiquitin mediated proteolysis; ko04914 Progesterone-mediated oocyte maturation; ;
Unigene001237	0.906285	16.6677	4.20094	1	3969	ko00500 Starch and sucrose metabolism; ko00520 Amino sugar and nucleotide sugar metabolism; ko01100 Metabolic pathways; ;
Unigene023956	1.46677	25.4085	4.1146	1	1001	ko04110 Cell cycle; ko04115 p53 signaling pathway; ko04914 Progesterone-mediated oocyte maturation; ;
Unigene020506	1.12372	19.336	4.10493	1	1169	ko00480 Glutathione metabolism; ko00980 Metabolism of xenobiotics by cytochrome P450; ko00982 Drug metabolism - cytochrome P450; ;
Unigene011714	5.07051	81.8311	4.01245	1	1789	ko00592 alpha-Linolenic acid metabolism; ko01100 Metabolic pathways; ;
Unigene009237	1.54048	23.1531	3.90976	1	2023	ko04110 Cell cycle; ko04115 p53 signaling pathway; ko04914 Progesterone-mediated oocyte maturation; ;
Unigene023290	4.39907	60.5896	3.7838	1	1031	ko04145 Phagosome; ko04540 Gap junction; ko05130 Pathogenic Escherichia coli infection; ;
Unigene009772	10.4384	132.484	3.66584	1	1973	ko04145 Phagosome; ko04540 Gap junction; ko05130 Pathogenic Escherichia coli infection; ;
Unigene016641	28.3242	321.329	3.50394	1	1408	ko00520 Amino sugar and nucleotide sugar metabolism; ;
