# Supplementary material for: Transcriptomic Analysis of the Underground Renewal Buds during Dormancy Transition and Release in ‘Hangbaishao’ Peony (Paeonia lactiflora)
Source: PLoS One. 2015 Mar 19;10(3):e0119118. doi: 10.1371/journal.pone.0119118 (PMC4366336; doi:10.1371/journal.pone.0119118)
Supplement: S3 Table — (XLSX) [file pone.0119118.s005.xlsx]

## Sheet: Sheet1
S3 Table. Details on expression and annotation of 20 interested unigenes.
Unigene ID	Tre. 1 (FPKM)	Tre. 2 (FPKM)	Tre. 3 (FPKM)	Tre. 5 (FPKM)	Tre. 6 (FPKM)	Tre. 7 (FPKM)	Tre. 2 / Tre. 1 (Log2Ratio)	Tre. 3 / Tre. 1 (Log2Ratio)	Tre. 5 / Tre. 1 (Log2Ratio)	Tre. 6 / Tre. 1 (Log2Ratio)	Tre. 7 / Tre. 1 (Log2Ratio)	Tre. 3 / Tre. 2 (Log2Ratio)	Tre. 5 / Tre. 2 (Log2Ratio)	Tre. 6 / Tre. 2 (Log2Ratio)	Tre. 7 / Tre. 2 (Log2Ratio)	Tre. 5 / Tre. 3 (Log2Ratio)	Tre. 6 / Tre. 3 (Log2Ratio)	Tre. 7 / Tre. 3 (Log2Ratio)	Tre. 6 / Tre. 5 (Log2Ratio)	Tre. 7 / Tre. 5 (Log2Ratio)	Tre. 7 / Tre. 6 (Log2Ratio)	start	stop	nr_bestmatch	E-value	Arabidopsis_homology	Arabidopsis_genename	Arabidopsis_description	KEGGpathway	GO	Pfam	Genefamily
Dehydrin (DHN)
Unigene028024	17258.5	26040.6	26881.5	12824.1	4535.86	221.52	0.593459	0.639309			-6.28372	0.0458501			-6.87718			-6.92303		-5.85528	-4.35587	1	835	gi|382948197|gb|AFG33213.1|_dehydrin_3_[Malus_x_domestica]	4e-08
Unigene048324	12911	21902.9	29052.1	8125.03	2314.45	116.266					-6.79503				-7.55755			-7.96507		-6.12687	-4.31517	1	294	gi|307776652|gb|ADN93460.1|_dehydrin_2_[Corylus_heterophylla]	7e-15	AT5G66400	RAB18	Dehydrin family protein [Source:TAIR_LOCUS;Acc:AT5G66400]
Unigene022315	4000.31	22120	15700.4	3881.52	2406.83	110.268					-5.18102	-0.494549		-3.20015	-7.64819			-7.15364		-5.13753	-4.44804	1	1076	gi|307776652|gb|ADN93460.1|_dehydrin_2_[Corylus_heterophylla]	2e-14	AT5G66400	RAB18	Dehydrin family protein [Source:TAIR_LOCUS;Acc:AT5G66400]		GO:0006950|GO:0009415|	PF00257 (Dehydrin);
Unigene022968	2245.13	9535.46	7516.11	1790.66	1071.4	55.4299					-5.33999				-7.42649			-7.08318		-5.01368	-4.27268	1	1046	gi|307776652|gb|ADN93460.1|_dehydrin_2_[Corylus_heterophylla]	3e-13	AT5G66400	RAB18	Dehydrin family protein [Source:TAIR_LOCUS;Acc:AT5G66400]		GO:0006950|GO:0009415|	PF00257 (Dehydrin);
Metallothionein-like
Unigene039066	6345.02	12101.9	15090.9	10870.4	13313.2	2780.37																1	490	gi|15149875|emb|CAC39481.2|_metallothionein-like_protein_[Quercus_suber]	1e-20	AT3G09390	MT2A	metallothionein 2A [Source:TAIR_LOCUS;Acc:AT3G09390]
Unigene025171	83.9412	158.488	199.608	134.069	135.428	27.0436																1	949	gi|15149875|emb|CAC39481.2|_metallothionein-like_protein_[Quercus_suber]	8e-11
D-galacturonic acid reductase 1
Unigene051377	2464.21	7021.71	7502.1	7013.87	2268.32	728.245																1	204	gi|284437887|gb|ADB85571.1|_D-galacturonic_acid_reductase_1_[Actinidia_deliciosa]	3e-16	AT1G59960	F23H11.27	NAD(P)-linked oxidoreductase superfamily protein [Source:TAIR_LOCUS;Acc:AT1G59960]
Unigene033880	276.648	800.361	844.742	749.725	222.087	62.0994									-3.688			-3.76586		-3.59371		1	637	gi|284437887|gb|ADB85571.1|_D-galacturonic_acid_reductase_1_[Actinidia_deliciosa]	4e-20	AT1G59960	F23H11.27	NAD(P)-linked oxidoreductase superfamily protein [Source:TAIR_LOCUS;Acc:AT1G59960]
Indole-3-acetic acid (IAA)
Unigene021951	42.0221	24.1369	5.5145	3.50261	10.5073	58.7872														4.069		1	1094	gi|225432892|ref|XP_002284133.1|_PREDICTED:_auxin-responsive_protein_IAA14-like_isoform_1_[Vitis_vinifera]	3e-122	AT4G14550	IAA14	indole-3-acetic acid inducible 14 [Source:TAIR_LOCUS;Acc:AT4G14550]	ko04075 Plant hormone signal transduction; ;	GO:0005634|GO:0006355|	PF02309 (AUX/IAA family);	SSF54277|
Unigene031590	23.0133	31.6396	22.1238	21.628	29.6578	65.4425																1	710	gi|113700405|gb|ABI36491.1|_AUX/IAA8A_[Malus_x_domestica]	2e-31	AT5G65670	IAA9	indole-3-acetic acid inducible 9 [Source:TAIR_LOCUS;Acc:AT5G65670]
Peroxidase (POD)
Unigene017626	3.25257	2.989	2.51286	40.6021	25.9733	14.789							3.76382			4.01415						1	1340	gi|225448619|ref|XP_002278996.1|_PREDICTED:_peroxidase_4_[Vitis_vinifera]	0	AT5G05340	PER52	Peroxidase superfamily protein [Source:TAIR_LOCUS;Acc:AT5G05340]	ko00360 Phenylalanine metabolism; ko00680 Methane metabolism; ko00940 Phenylpropanoid biosynthesis; ko01100 Metabolic pathways; ko01110 Biosynthesis of secondary metabolites; ;	GO:0004601|GO:0006979|GO:0020037|GO:0055114|	PF00141 (Peroxidase);	SSF48113|
Unigene029690	357.571	524.169	516.373	718.677	308.082	342.769																1	775	gi|462405280|gb|EMJ10744.1|_hypothetical_protein_PRUPE_ppa010771mg_[Prunus_persica]	1e-108	AT4G11600	ATGPX6	glutathione peroxidase 6 [Source:TAIR_LOCUS;Acc:AT4G11600]	ko00480 Glutathione metabolism; ko00590 Arachidonic acid metabolism; ;	GO:0004602|GO:0006979|GO:0055114|	PF00255 (Glutathione peroxidase);	SSF52833|
Heat shock protein (HSP)
Unigene003256	26.5448	286.525	160.78	37.9819	19.6399	9.60276								-3.8668	-4.89907			-4.06549				1	3006	gi|340784765|gb|AEK70336.1|_heat_shock_protein_70_[Paeonia_lactiflora]	0	AT5G02500	HSC70-1	heat shock cognate protein 70-1 [Source:TAIR_LOCUS;Acc:AT5G02500]	ko03040 Spliceosome; ko04010 MAPK signaling pathway; ko04141 Protein processing in endoplasmic reticulum; ko04144 Endocytosis; ko04612 Antigen processing and presentation; ko05145 Toxoplasmosis; ko05162 Measles; ko05164 Influenza A; ;		PF00012 (Hsp70 protein);	SSF100920|SSF100934|SSF53067|
Unigene050870	105.799	159.609	107.201	104.628	13.3452	6.4362									-4.63219							1	226	gi|409893161|gb|AFV46216.1|_hypothetical_protein,_partial_[Scutellaria_baicalensis]	9e-14	AT1G56410	ERD2	heat shock protein 70 (Hsp 70) family protein [Source:TAIR_LOCUS;Acc:AT1G56410]
Histone
Unigene025101	26.6837	1.19974	1.69309	2.39049	110.364	491.245	-4.47516	-3.97822			4.20241			6.52341	8.67757		6.02647	8.18064	5.52883	7.68299		1	952	gi|225450811|ref|XP_002283971.1|_PREDICTED:_probable_histone_H2A.5_[Vitis_vinifera]	1e-47	AT5G27670	HTA7	histone H2A 7 [Source:TAIR_LOCUS;Acc:AT5G27670]	ko05322 Systemic lupus erythematosus; ;	GO:0003677|GO:0046982|	PF00125 (Core histone H2A/H2B/H3/H4);	SSF47113|
Unigene029784	14.6992	0.674076	1.04871	1.05785	100.324	389.868	-4.44669				4.72917			7.21754	9.17586		6.57991	8.53823	6.56739	8.52571		1	771	gi|460414483|ref|XP_004252600.1|_PREDICTED:_histone_H3.2-like_[Solanum_lycopersicum]	5e-70	AT5G65360	HTR2	Histone superfamily protein [Source:TAIR_LOCUS;Acc:AT5G65360]	ko05322 Systemic lupus erythematosus; ;	GO:0003677|GO:0046982|	PF00125 (Core histone H2A/H2B/H3/H4);	SSF47113|
Late elongated hypocotyl (LHY)
Unigene005150	3.53625	8.7246	8.80049	12.4596	6.93341	0.907254																1	2574	gi|225453650|ref|XP_002267720.1|_PREDICTED:_protein_LHY-like_[Vitis_vinifera]	2e-134	AT1G01060	LHY	Homeodomain-like superfamily protein [Source:TAIR_LOCUS;Acc:AT1G01060]	ko04712 Circadian rhythm - plant; ;	GO:0003677|GO:0003682|	PF00249 (Myb-like DNA-binding domain);	SSF46689|
Unigene005409	2.55452	6.8345	7.40765	11.7001	4.98496	0.672058														-4.12179		1	2527	gi|225453650|ref|XP_002267720.1|_PREDICTED:_protein_LHY-like_[Vitis_vinifera]	1e-134	AT1G01060	LHY	Homeodomain-like superfamily protein [Source:TAIR_LOCUS;Acc:AT1G01060]	ko04712 Circadian rhythm - plant; ;
Phytochrome
Unigene022263	4.02071	24.6751	9.81282	4.38132	42.9435	81.9049					4.34843									4.22451		1	1079	gi|297738791|emb|CBI28036.3|_unnamed_protein_product_[Vitis_vinifera]	1e-09	AT4G29080	PAP2	phytochrome-associated protein 2 [Source:TAIR_LOCUS;Acc:AT4G29080]
Unigene010506	65.858	45.6038	25.8945	30.482	65.8327	144.408																1	1898	gi|225445174|ref|XP_002284118.1|_PREDICTED:_auxin-responsive_protein_IAA27_isoform_1_[Vitis_vinifera]	2e-145	AT4G29080	PAP2	phytochrome-associated protein 2 [Source:TAIR_LOCUS;Acc:AT4G29080]	ko04075 Plant hormone signal transduction; ;	GO:0005634|GO:0006355|	PF02309 (AUX/IAA family);	SSF54277|
